# Supplementary material for: Expression of Concern: Natural borneol, a monoterpenoid compound, potentiates selenocystine-induced apoptosis in human hepatocellular carcinoma cells by enhancement of cellular uptake and activation of ROS-mediated DNA damage
Source: PLoS One. 2025 Dec 1;20(12):e0336879. doi: 10.1371/journal.pone.0336879 (PMC12668515; doi:10.1371/journal.pone.0336879)
Supplement: S3 File — (ZIP) [file pone.0336879.s003.zip]

Archive with 6 entries (6 files):
- Fig 2E .pptx
- Fig 3B.pptx
- Fig 5C .pptx
- MTT 2012-1-22 1st.xlsx
- MTT 2012-2-5 2nd.xlsx
- MTT 2012-2-11-3RD.xlsx
