# Supplementary material for: Expression of Concern: Natural borneol, a monoterpenoid compound, potentiates selenocystine-induced apoptosis in human hepatocellular carcinoma cells by enhancement of cellular uptake and activation of ROS-mediated DNA damage
Source: PLoS One. 2025 Dec 1;20(12):e0336879. doi: 10.1371/journal.pone.0336879 (PMC12668515; doi:10.1371/journal.pone.0336879)
Supplement: S3 File — (ZIP) [file pone.0336879.s003.zip › MTT 2012-1-22 1st.xlsx]

## Sheet: Sheet1
		2.1386	2.1259	2.1439	2.2398	2.1653	2.1888	2.1866	2.1128	2.2798	2.1521				Control	2.15157
		2.1876	2.1569	1.5696	1.7509	1.3634	1.5137	1.4396	1.476	1.4581	1.8219	1.1927	1.121
		2.1086	2.169	1.4875	1.6981	1.2767	1.2892	1.2947	1.4354	1.3075	1.8646	1.2189	1.1416			0.0669046
		2.1315	2.1562	1.3626	1.5443	1.188	1.2483	1.2318	1.4283	1.2931	1.8657	1.4004	1.1659
				1.9111	2.0467	1.6583	1.5799	1.7639	1.7591	1.9086	2.0146	2.0673	1.5859
				1.9737	2.136	1.5763	1.4679	1.6582	1.7219	1.7812	1.9205	1.9252	1.719
				2.0732	2.0758	1.7698	1.502	1.6043	1.6021	2.0317	1.9962	2.102	1.8027
		2.1031	2.1737	2.0364	2.1456	2.0591				2.1639	2.1874	2.2496	2.0274			3.10957
			NB				Ave	SD	Via	sd
			160	2.1569	2.169	2.1562	2.1607	0.00719653	100.424	0.334478
			80	2.1876	2.1086	2.1315	2.14257	0.0406461	99.5816	1.88914
			20	1.9111	1.9737	2.0732	1.986	0.081747	92.3048	3.79941
			40	2.0467	2.136	2.0758	2.08617	0.0455436	96.9603	2.11676
		NB	SeC
12 h preatment		80	20	1.7591	1.7219	1.6021	1.69437	0.0820415	78.7503	3.8131
		80	40	1.7639	1.6582	1.6043	1.67547	0.0811889	77.8719	3.77348
		160	20	1.5799	1.4679	1.502	1.5166	0.0574097	70.4881	2.66827
		160	40	1.6583	1.5763	1.7698	1.66813	0.0971241	77.531	4.51411
cotreatment
		80	20	2.0673	1.9252	2.102	2.0315	0.0936792	94.4195	4.354
		80	40	2.0146	1.9205	1.9962	1.9771	0.0498729	91.8911	2.31798
		160	20	1.9086	1.7812	2.0317	1.90717	0.125256	88.6408	5.82162
		160	40	1.5859	1.719	1.8027	1.70253	0.109334	79.1299	5.0816
