# Supplementary material for: Expression of Concern: Natural borneol, a monoterpenoid compound, potentiates selenocystine-induced apoptosis in human hepatocellular carcinoma cells by enhancement of cellular uptake and activation of ROS-mediated DNA damage
Source: PLoS One. 2025 Dec 1;20(12):e0336879. doi: 10.1371/journal.pone.0336879 (PMC12668515; doi:10.1371/journal.pone.0336879)
Supplement: S3 File — (ZIP) [file pone.0336879.s003.zip › MTT 2012-2-5 2nd.xlsx]

## Sheet: Sheet1
	Temperature()	1	2	3	4	5	6	7	8	9	10	11	12		Ave	SD	Via	sd
	18.7	1.6141	2.1436	1.9939	2.139	1.9132	1.739	1.784	1.6949	1.6553	1.7633	1.6783	0		1.7532	0.250077	100	14.264		Control
		1.578	1.7448	1.8204	1.4154	1.5721	1.7813	1.2214	1.4584	1.3247	0.4009	0.4058	0.3475
		1.9513	1.8656	1.8254	1.5214	1.5584	1.6247	1.591	1.5797	1.5394	0.5192	0.6908	0.8805
		1.8542	1.7979	1.528	1.8493	1.6813	1.5093	1.7453	1.5155	1.4905	1.06	1.042	0.7818
		1.6322	1.5715	1.7632	1.8366	1.2211	1.6486	1.2664	1.8128	1.3434	0.8847	1.0052	1.2624
		1.0515	0.9489	0.7633	0.805	1.1888	0.8549	1.1816	1.2986	0.9001	0.9698	1.2118	0.9796
		0.7209	0.7028	1.0568	1.3395	1.3295	0.8022	0.945	0.8136	0.914	0.9993	1.2595	1.0531
		1.6991	1.8353	1.2718	1.8574	1.8126	1.7659	1.732	1.0403	1.9795	1.8049	1.4847	1.9215
						Ave	SD	Via	sd
	NB	80	1.578	1.7448	1.8204	1.7144	0.124026	97.7869	7.07429
		160	1.9513	1.8656	1.8254	1.88077	0.0643057	107.276	3.6679
	SeC	20	1.8542	1.7979	1.528	1.7267	0.174367	98.4885	9.94562
		40	1.6322	1.5715	1.7632	1.65563	0.0979748	94.4349	5.58834
	NB	SeC
pretment	80	20	1.4154	1.5721	1.7813	1.5896	0.183577	90.6685	10.4709
	80	40	1.5214	1.5584	1.6247	1.56817	0.052338	89.446	2.98528
	160	20	1.5038	1.197	1.4108	1.37053	0.157314	78.1732	8.97295
	160	40	1.591	1.5797	1.5394	1.57003	0.0271242	89.5524	1.54713
cotreatment
	80	20	1.8493	1.6813	1.5093	1.67997	0.170004	95.8229	9.69678
	80	40	1.7453	1.5155	1.4905	1.58377	0.140449	90.3358	8.01103
	160	20	1.8366	1.2211	1.6486	1.56877	0.31542	89.4802	17.9911
	160	40	1.2664	1.8128	1.3434	1.4742	0.295753	84.0862	16.8693
