# Supplementary material for: Expression of Concern: Natural borneol, a monoterpenoid compound, potentiates selenocystine-induced apoptosis in human hepatocellular carcinoma cells by enhancement of cellular uptake and activation of ROS-mediated DNA damage
Source: PLoS One. 2025 Dec 1;20(12):e0336879. doi: 10.1371/journal.pone.0336879 (PMC12668515; doi:10.1371/journal.pone.0336879)
Supplement: S3 File — (ZIP) [file pone.0336879.s003.zip › MTT 2012-2-11-3RD.xlsx]

## Sheet: Sheet1
	Temperature()	1	2	3	4	5	6	7	8	9	10	11	12		Ave	SD	Via	sd
	18.7	2.1247	2.0325	2.1399	2.2627	1.9004	1.8359	1.9135	1.9071	2.0862	1.8275	1.8321	0		1.98535	0.164174	100	8.26928		Control
		2.0905	1.6729	1.6958	1.4188	1.4944	1.4423	1.3518	1.3717	1.4245	0.3929	0.3356	0.5349
		1.9017	1.8362	1.8184	1.3758	1.4367	1.6101	1.4605	1.603	1.442	0.3221	0.3002	0.7257
		2.066	1.9948	1.1202	1.6847	1.7343	1.6858	1.6487	1.7084	1.7918	0.5285	0.7046	0.7305
		1.6538	1.5888	1.8352	1.8247	1.8714	1.8274	1.3515	1.9071	1.4968	0.6959	0.5865	0.7525
		1.0169	1.1053	1.0346	0.9059	0.8414	0.6366	0.8272	0.6761	0.8617	0.3937	0.7397	0.9914
		1.2634	1.0182	1.0423	1.0555	0.9189	1.0322	1.1242	0.6907	0.8457	0.4552	0.9246	1.033
		2.05		1.8603		2.2635			1.7439
		NB					Ave	SD	Via	sd
			80	2.0905	1.6729	1.6958	1.81973	0.23477	91.6582	11.8251
			160	1.9017	1.8362	1.8184	1.8521	0.0438672	93.2885	2.20955
		SeC
			20	2.066	1.9948	1.1202	1.727	0.526709	86.9873	26.5298
			40	1.6538	1.5888	1.8352	1.6926	0.1277	85.2546	6.43213
		NB	SeC
	pretreatment	80	20	1.4188	1.4944	1.4423	1.45183	0.0386911	73.1274	1.94883
		80	40	1.3518	1.3717	1.4245	1.38267	0.0375702	69.6436	1.89238
		160	20	1.3758	1.4367	1.6101	1.4742	0.121568	74.254	6.12327
		160	40	1.4605	1.603	1.442	1.50183	0.0880998	75.6459	4.4375
	cotreatment	80	20	1.6847	1.7343	1.6858	1.7016	0.0283244	85.708	1.42667
		80	40	1.6487	1.7084	1.7918	1.7163	0.0718764	86.4484	3.62034
		160	20	1.8247	1.8714	1.8274	1.84117	0.0262176	92.7378	1.32056
		160	40	1.3515	1.9071	1.4968	1.58513	0.28814	79.8416	14.5134
