# Supplementary material for: Expression of Concern: Natural borneol, a monoterpenoid compound, potentiates selenocystine-induced apoptosis in human hepatocellular carcinoma cells by enhancement of cellular uptake and activation of ROS-mediated DNA damage
Source: PLoS One. 2025 Dec 1;20(12):e0336879. doi: 10.1371/journal.pone.0336879 (PMC12668515; doi:10.1371/journal.pone.0336879)
Supplement: S4 File — (ZIP) [file pone.0336879.s004.zip]

Archive with 7 entries (5 files):
- Report of HepG2 cell Authentication(KPSC20200).pdf
- STR typing results KPSC20200.xlsx
- Raw sequencing file/
- Raw sequencing file/HepG2.fsa
- Raw sequencing file/Ladder.fsa
- STR typing map of HepG2/
- STR typing map of HepG2/HePG2.pdf
