# Supplementary material for: Expression of Concern: Natural borneol, a monoterpenoid compound, potentiates selenocystine-induced apoptosis in human hepatocellular carcinoma cells by enhancement of cellular uptake and activation of ROS-mediated DNA damage
Source: PLoS One. 2025 Dec 1;20(12):e0336879. doi: 10.1371/journal.pone.0336879 (PMC12668515; doi:10.1371/journal.pone.0336879)
Supplement: S4 File — (ZIP) [file pone.0336879.s004.zip › STR typing results KPSC20200.xlsx]

## Sheet: STR result
Samples Loci	HepG2
Amelogenin	X,Y
D3S1358	15,16
D1S1656	11,12
D6S1043	13,13
D13S317	9,13
PentaE	15,20
D16S539	12,12
D18S51	13,14
D2S1338	19,20
CSF1PO	10,11
PentaD	9,13
TH01	9,9
vWA	17,17
D21S11	29,31
D7S820	10,10
D5S818	11,12
TPOX	8,9
D8S1179	15,16
D12S391	21,25
D19S433	15.2,15.2
FGA	22,25
测试日期	44749
The genotyping results of 8 core STR loci and 1 sex loci (Amelogenin) required by the US National Standard (ASN-0002-2011) are as follows:
Loci Samples	D5S818	D13S317	D7S820	D16S539	VWA	TH01	Amelogenin	TPOX	CSF1PO
HepG2	11,12	9,13	10,10	12,12	17,17	9,9	X,Y	8,9	10,11
